# Supplementary material for: Data center TCP dataset
Source: Data Brief. 2024 May 15;54:110522. doi: 10.1016/j.dib.2024.110522 (PMC11141268; doi:10.1016/j.dib.2024.110522)
Supplement: Supplementary file 1 [file mmc1.zip]

Archive with 1 entries (1 files):
- Data Center TCP Dataset - final.drawio.svg
